# Supplementary material for: Topographical Vacuum Sealing of 3D-Printed Multiplanar Microfluidic Structures
Source: Biosensors (Basel). 2021 Oct 15;11(10):395. doi: 10.3390/bios11100395 (PMC8534087; doi:10.3390/bios11100395)
Supplement: Supplementary file 1 [file biosensors-11-00395-s001.zip]

Archive with 1 entries (1 files):
- biosensors-1400971-supplementary.pdf
